# Supplementary material for: Measured and Estimated Glomerular Filtration Rate to Evaluate Rapid Progression and Changes over Time in Autosomal Polycystic Kidney Disease: Potential Impact on Therapeutic Decision-Making
Source: Int J Mol Sci. 2024 May 5;25(9):5036. doi: 10.3390/ijms25095036 (PMC11084593; doi:10.3390/ijms25095036)
Supplement: Supplementary file 1 [file ijms-25-05036-s001.zip]

Archive with 1 entries (1 files):
- ijms-2982794-supplementary.pdf
